# Supplementary material for: Treatment pattern and overall survival in esophageal cancer during a 13-year period: A nationwide cohort study of 6,354 Korean patients
Source: PLoS One. 2020 Apr 10;15(4):e0231456. doi: 10.1371/journal.pone.0231456 (PMC7147737; doi:10.1371/journal.pone.0231456)
Supplement: S1 Data — (XLSX) [file pone.0231456.s004.xlsx]

## Sheet: minimal data
Number	Biopsy_data	visit_data	gender	Birth	Alive	Die_date	Stage	T-stage 0: Is(HGD) 1.T1 2.T2 3.T3 4.T4 99. 모름	N-stage 1.N0 2.N1 3.N2 4.N3 99. 모름	M-stage 1. M0 2. M1 99. 모름	Treatment	Recurrence	Distant_metastasis
1	2005-02-04	2005-01-24	1	1933-05-13	2	2005-04-16	8	4	4	2	11	2	0
2	2005-03-30	2005-03-23	1	1929-05-19	2	2005-12-16	8	99	99	2	12	2	0
3	2005-10-07	2005-10-05	1	1941-11-12	2	2006-01-05	6	4	2	1	10	2	0
4	2005-11-23	2005-11-17	1	1943-11-24	2	2006-10-16	8	4	4	2	12	3	0
5	2005-09-01	2005-09-22	1	1955-07-16	2	2006-02-06	8	4	4	2	3	3	0
6	2005-05-24	2005-05-19	1	1920-02-05	2	2006-06-10	8	99	99	2	10	2	0
7	2006-03-23	2006-03-18	1	1921-11-07	2	2006-04-23	8	99	99	2	12	2	0
8	2004-06-19	2004-03-18	1	1947-04-30	2	2004-11-04	8	4	3	2	15	3	0
9	2006-07-27	2006-07-13	1	1966-10-09	2	2006-11-12	7	4	2	1	7	1	0
10	2006-11-20	2006-11-16	1	1936-07-15	2	2008-11-29	8	99	99	2	15	3	0
11	2006-12-14	2006-12-11	1	1948-02-17	2	2007-10-30	8	3	4	2	15	3	0
12	2006-12-11	2006-11-24	1	1948-10-15	2	2013-04-21	1	1	1	1	7	1	0
13	2007-01-15	2007-01-11	1	1946-11-06	2	2007-11-11	8	2	4	2	10,12	3	0
14	2007-01-24	2007-01-22	1	1947-01-05	1		1	1	1	1	7	2	0
15	2007-03-07	2007-02-13	2	1941-07-25	2	2007-12-27	8	3	4	2	13	3	0
16	2007-03-14	2007-03-08	2	1926-01-07	2	2007-07-24	8	3	4	2	15	3	0
17	2007-01-09	2007-01-05	1	1950-05-27	2	2008-08-05	0	1	1	1	10	3	0
18	2007-07-19	2006-07-11	1	1934-06-19	2	2007-08-31	8	4	4	2	12	3	0
19	2007-10-05	2007-10-02	1	1936-03-05	2	2008-12-10	9	99	99	2	15	3	0
20	2007-09-13	2007-09-10	1	1949-06-28	2	2008-07-10	4	2	1	1	7	2	0
21	2007-10-24	2007-10-19	1	1956-04-17	2	2008-07-11	3	3	1	1	8,12	3	0
22	2007-12-28	2007-12-24	1	1945-03-03	1		0	1	1	1	1	2	0
23	2008-03-31	2008-03-05	1	1939-10-20	2	2008-04-22	4	2	1	1	9,1	1	0
24	2008-03-11	2008-03-04	1	1945-03-27	2	2008-07-03	5	3	3	1	1	2	0
25	2008-03-17	2008-03-12	1	1929-08-27	2	2010-10-28	5	3	2	1	8	2	0
26	2008-04-24	2008-04-22	2	1924-01-12	2	2009-05-28	8	99	99	2	14	2	0
27	2004-02-03	2004-01-12	2	1936-12-02	2	2011-05-08	3	1	1	1	1	1	0
28	2008-04-07	2008-04-02	1	1928-06-15	2	2008-11-23	8	99	99	2	9,12	2	0
29	2008-10-02	2008-09-29	2	1925-12-05	2	2008-12-16	8	99	99	2	12	2	0
30	2008-05-16	2008-05-14	2	1952-11-09	2	2008-12-28	8	99	99	2	9,12	2	0
31	2009-01-20	2009-01-16	1	1941-10-07	2	2010-03-04	8	99	99	2	3	2	0
32	2009-03-02	2009-02-26	1	1946-12-28	2	2009-12-17	4	3	1	1	1	1	0
33	2009-04-24	2009-04-22	2	1953-09-23	2	2009-08-03	8	4	99	2	3,12	2	0
34	2009-10-26	2009-10-21	1	1947-08-28	2	2010-01-31	8	99	99	2	12	2	0
35	2009-11-13	2009-11-09	2	1922-05-10	2	2010-06-19	8	4	99	2	12	2	0
36	2009-11-20	2009-11-16	1	1936-01-19	2	2010-03-17	8	99	99	2	14	2	0
37	2010-02-09	2010-02-05	1	1943-01-20	2	2010-09-06	8	99	99	2	11	2	0
38	2010-02-23	2010-02-19	1	1957-11-24	1		4	2	1	1	5	2	0
39	2010-02-22	2010-02-19	1	1950-08-07	2	2007-09-18	4	3	1	1	1	1	0
40	2011-01-13	2010-02-16	1	1942-04-28	2	2011-04-18	8	99	99	2	3,13	3	0
41	2010-03-17	2009-03-16	1	1949-08-15	1		1	1	1	1	1	2	0
42	2010-02-24	2010-01-29	1	1943-02-27	2	2010-07-09	4	3	1	1	1	2	0
43	2010-10-29	2010-10-22	2	1944-10-16	2	2011-06-20	8	4	99	2	9	3	0
44	2011-03-28	2011-03-15	1	1939-03-05	2	2011-07-07	1	1	1	1	1	2	0
45	2011-06-14	2011-06-09	2	1929-05-16	1		9	99	99	2	9	2	0
46	2011-08-19	2011-08-04	1	1934-05-28	2	2014-04-26	8	99	99	2	3	1	0
47	2012-01-10	2012-01-06	1	1944-04-25	2	2012-06-17	8	99	99	2	9,12	2	0
48	2012-02-15	2012-01-09	1	1921-03-30	2	2013-01-07	8	99	99	2	12	2	0
49	2012-04-03	2012-03-30	1	1935-05-13	2	2012-08-11	8	99	99	2	14	2	0
50	2012-05-08	2012-05-07	1	1944-12-13	1		2	1	1	1	15	2	0
51	2012-05-17	2012-05-15	2	1955-08-01	2	2013-05-22	8	4	99	2	9,12	2	0
52	2012-06-15	2012-05-22	1	1950-04-04	1		0	0	1	1	2	2	0
53	2012-03-28	2012-03-19	1	1957-02-27	2	2013-06-29	2	3	1	1	7	2	0
54	2012-06-01	2012-05-29	1	1944-02-13	2	2013-06-29	3	2	1	1	10,12	2	0
55	2012-07-09	2012-07-04	1	1966-01-05	2	2013-01-29	8	99	99	2	3	2	0
56	2012-09-04	2012-08-16	1	1954-09-21	2	2013-06-14	8	99	99	2	15	3	0
57	2012-08-09	2012-08-08	1	1964-01-19	1		4	2	1	1	1	2	0
58	2012-12-21	2012-11-22	1	1933-01-08	1		2	1	1	1	1	2	0
59	2012-11-28	2012-11-27	2	1945-02-10	2	2015-03-24	8	4	99	2	3,13,1	1	0
60	2011-06-22	2011-06-15	1	1939-04-10	2	2013-06-02	8	99	99	2	14	2	0
61	2012-11-09	2012-10-31	1	1942-09-13	2	2013-02-02	8	99	99	2	3	3	0
62	2013-01-28	2013-01-14	2	1961-04-28	1		2	1	1	1	1	2	0
63	2013-02-07	2013-02-05	2	1955-05-01	1		2	1	1	1	1	2	0
64	2013-04-26	2013-04-23	1	1954-10-07	2	2014-09-06	8	99	99	2	6	1	1
65	2013-06-07	2013-06-04	1	1960-03-05	2	2013-10-14	8	99	99	2	9,10,13	1	0
66	2013-06-24	2013-06-13	2	1962-03-21	1		2	1	1	1	1	2	0
67	2013-10-08	2013-10-01	2	1926-12-04	2	2013-12-31	8	99	99	2	14	3	0
68	2014-01-17	2014-01-08	1	1939-12-14	2	2014-03-26	8	4	99	2	15	3	0
69	2014-03-26	2014-03-15	2	1950-04-13	1		1	1	1	1	1	2	0
70	2014-07-03	2014-03-17	1	1956-07-20	1	2016-11-13	8	4	99	2	4,7,8	1	0
71	2014-05-09	2014-05-07	1	1955-03-15	1		8	4	99	2	4,5	2	0
72	2014-05-02	2014-04-28	1	1944-08-27	1		8	99	99	2	10	2	0
73	2014-05-30	2014-05-27	2	1960-03-08	2	2015-08-23	0	0	1	1	1	2	0
74	2014-07-16	2014-07-07	1	1940-02-23	2	2014-08-01	8	99	99	2	13	3	0
75	2014-11-19	2014-11-15	1	1953-08-31	1	2016-05-08	4	3	1	1	4,6	1	0
76	2015-01-14	2015-01-12	1	1959-08-04	2	2015-07-19	8	99	99	2	9,12,13	3	0
77	2014-09-04	2014-09-02	2	1959-07-16	1		1	1	1	1	1	2	0
78	2015-02-05	2015-02-03	1	1967-09-26	2	2015-09-11	8	99	99	2	9,13	3	0
79	2015-05-11	2015-05-07	1	1954-09-23	2	2015-10-24	8	99	99	2	9,10,12	3	0
80	2015-07-28	2015-07-22	1	1953-06-18	2	2015-09-14	8	4	4	2	13	3	0
81	2015-09-22	2015-09-14	1	1937-06-01	2	2015-11-02	8	99	99	2	14	3	0
82	2015-09-25	2015-09-21	1	1958-06-07	1	2016-08-29	8	99	99	2	3	1	0
83	2011-10-12	2011-10-07	1	1953-09-02	2	2015-12-24	4	2	1	1	3	1	0
84	2015-10-08	2015-09-21	1	1941-06-15	1		8	99	99	2	9	1	0
85	2015-10-30	2015-10-26	2	1929-02-02	2	2015-11-20	8	99	99	2	12	3	0
86	2015-11-12	2015-11-06	1	1954-06-01	1	2016-01-22	4	2	1	1	1	3	0
87	2015-12-18	2015-12-11	2	1935-09-06	1		8	4	99	2	10	1	0
88	2016-02-03	2016-01-30	1	1937-04-05	1		8	4	99	2	13	3	0
89	2015-11-13	2015-11-12	1	1943-02-21	1		1	1	1	1	1	2	0
90	1990-11-20	1989-10-24	1	1934-07-02	1		1	1	1	1	1,3	1	0
91	2010-12-28	2010-12-22	1	1944-04-24	1		1	1	1	1	1	2	0
92	2008-02-11	2008-02-11	1	1938-02-05	1		4	2	2	1	3	2	0
93	2009-12-22	2010-02-23	1	1925-04-24	1		1	1	1	1	2	2	0
94	2013-01-07	2013-01-07	1	1942-12-19	1		1	1	1	1	1	2	0
95	2007-06-20	2007-06-20	1	1958-08-26	2	2008-02-05	8	2	2	2	12,14	999	0
96	2008-10-27	2008-10-10	1	1944-11-02	1		1	1	1	1	3	2	0
97	2007-10-09	2007-10-09	1	1949-11-03	2	2009-01-15	8	2	2	2	9,10,12	999	0
98	2006-08-28	2006-08-24	1	1933-09-22	2	2007-07-12	4	2	2	1	3	999	0
99	2007-03-12	2007-03-05	1	1917-11-10	2	2007-10-19	8	2	2	2	10, 12	999	0
100	2014-04-14	2014-04-14	1	1949-01-25	2	2014-10-24	4	2	2	1	3	999	0
101	2012-01-02	2012-01-02	1	1935-09-06	2	2014-03-06	4	2	2	1	3	999	0
102	2013-01-18	2013-01-17	1	1930-07-06	2	2013-05-19	6	3	3	1	3,12	999	0
103	2012-12-28	2011-11-28	2	1937-04-25	1		1	1	1	1	2	3	0
104	2015-05-07	2015-04-28	1	1948-03-10	1		1	1	1	1	1	2	0
105	2014-04-28	2014-04-28	1	1941-01-25	1		2	1	1	1	3	1	0
106	2012-03-05	2012-03-12	1	1936-02-04	1	2017-01-07	2	1	1	1	3	2	0
107	2006-04-06	2006-04-06	1	1926-08-27	1		1	1	1	1	1	2	0
108	2014-06-03	2014-06-02	1	1934-01-25	2	2014-11-23	2	1	1	1	3	3
109	2015-06-12	2015-05-12	1	1953-03-31	1		1	1	1	1	1	2	0
110	2015-03-23	2015-03-13	2	1941-01-15	1		2	1	1	1	2,6	2	0
111	2006-12-12	2006-12-12	1	1923-03-04	2	2007-08-12	5	3	2	1	3	999	0
112	2013-09-26	2013-10-11	1	1951-09-08	2	2014-03-18	4	2	2	1	3	999	0
113	2010-12-24	2010-11-15	2	1946-03-18	1		1	1	1	1	17	999	0
114	2000-04-17	2000-04-20	1	1933-05-17	2	2010-04-15	1	1	1	1	3	1	0
115	2008-07-28	2008-07-28	2	1957-03-12	2	2008-09-22	3	3	1	1	1	2	0
116	2015-10-15	2015-10-14	1	1958-01-01	2	2015-12-09	5	3	2	1	14	999	0
117	2008-04-04	2008-04-28	1	1951-07-27	1		1	1	1	1	1	2	0
118	2008-04-05	2008-03-20	2	1954-11-09	1		4	2	2	1	1	2	0
119	2013-10-08	2013-10-02	1	1946-11-04	2	2014-06-24	8	2	2	2	9,12	999	0
120	2010-10-27	2010-10-21	1	1937-12-22	1		4	2	2	1	3,12	2	0
121	2011-08-04	2011-08-04	1	1944-11-05	1		2	1	1	1	1	2	0
122	1997-11-14	1997-11-12	1	1936-02-07	2	2008-03-12	1	1	1	1	1	1	0
123	2013-03-06	2013-02-25	1	1960-08-22	2	2014-09-13	5	3	2	1	3	1	0
124	2010-01-12	2010-01-11	1	1944-12-11	1		1	1	1	1	1,2	2	0
125	2008-11-12	2008-11-12	1	1949-07-20	1		1	1	1	1	1	2	0
126	2013-01-21	2013-01-21	1	1934-10-27	2	2013-07-12	5	3	2	1	1,3,8	1	0
127	2008-08-20	2008-08-20	1	1928-12-09	2	2013-01-27	5	3	2	1	3	1	0
128	2006-11-27	2006-11-24	1	1939-10-20	2	2008-06-28	5	3	2	1	3	1	0
129	2012-07-09	2012-07-06	1	1942-10-10	1		1	1	1	1	2	2	0
130	2006-01-24	2006-01-13	1	1933-10-14	2	2006-07-12	5	3	2	1	3	2	0
131	2012-04-03	2012-03-30	1	1957-02-24	2	2013-03-02	8	2	2	2	9	999	0
132	2010-04-22	2010-05-12	1	1936-03-10	2	2011-06-04	8	2	2	2	9,12	999	0
133	2010-08-27	2010-08-26	1	1941-05-29	2	2011-03-29	8	2	2	2	9,10	999	0
134	2007-01-29	2007-02-12	1	1936-03-04	2	2011-12-30	1	1	1	1	2	2	0
135	2011-10-24	2011-10-24	1	1957-09-04	1		2	1	1	1	1	2	0
136	2009-07-29	2009-07-28	1	1935-02-13	2	2009-10-21	1	1	1	1	3	999	0
137	2010-03-03	2010-03-11	1	1955-05-10	2	2011-06-29	1	1	1	1	16	999	0
138	2015-06-01	2015-01-19	1	1954-11-28	1		5	3	2	1	4,5	2	0
139	2013-09-26	2013-09-25	1	1937-02-17	1		4	2	2	1	3,12	999	0
140	2011-01-28	2011-01-25	1	1952-06-05	1		4	2	2	1	15	3	0
141	2014-03-13	2014-03-19	1	1934-07-30	2	2015-12-18	3	3	1	1	3	999	0
142	2008-02-29	2008-04-23	1	1942-07-27	2	2008-10-12	5	3	2	1	3	999	0
143	2010-03-29	2010-03-29	1	1931-01-27	2	2011-01-11	2	1	1	1	1	2	0
144	2006-01-09	2006-01-06	1	1936-04-30	1		4	2	2	1	1	2	0
145	2012-01-17	2012-01-17	2	1951-01-15	2	2013-12-20	2	1	1	1	1,7	1	0
146	2013-07-15	2013-07-15	1	1955-04-23	2	2013-12-11	8	4	3	2	9,10,12	999	0
147	2010-04-14	2010-04-27	1	1928-12-09	2	2014-03-18	2	1	1	1	2	2	0
148	2012-07-27	2012-07-27	1	1947-02-12	2	2014-10-06	5	3	2	1	3	999	0
149	2014-03-07	2014-02-25	1	1954-11-20	2	2014-12-21	4	2	2	1	4,5	2	0
150	2011-05-30	2011-05-30	1	1933-08-11	2	2012-08-16	4	2	2	1	15	999	0
151	2006-12-26	2006-12-28	1	1936-02-26	2	2007-12-12	9	99	99	99	17	999	0
152	2005-12-13	2005-12-13	1	1934-02-23	2	2006-03-17	8	99	99	2	9	999	0
153	2012-02-11	2012-02-09	1	1935-03-23	1	2017-04-28	5	3	2	1	3	2	0
154	2011-09-06	2011-09-05	1	1929-10-09	1		3	3	1	1	3	2	0
155	2008-09-01	2008-08-29	2	1953-07-11	1		5	3	2	1	4,5	2	0
156	2010-03-19	2010-03-12	1	1956-01-15	2	2014-11-04	2	1	1	1	16	3	0
157	2005-08-12	2005-09-08	1	1940-03-01	2	2009-01-23	9	99	99	99	15	999	0
158	2009-05-23	2009-05-13	1	1938-07-28	2	2014-01-05	3	2	1	1	4,5	1	0
159	2008-02-13	2008-02-01	1	1945-02-25	2	2008-07-22	8	99	99	2	9	999	0
160	2011-11-24	2011-11-16	1	1941-08-15	1		4	1	2	1	4,5	2	0
161	2012-04-09	2012-04-13	1	1924-09-03	2	2012-09-23	5	3	2	1	3	3	0
162	2009-05-12	2009-05-06	1	1930-04-21	2	2010-10-22	7	99	4	1	13	999	0
